# Supplementary material for: A tailored approach to fusion transcript identification increases diagnosis of rare inherited disease
Source: PLoS One. 2019 Oct 2;14(10):e0223337. doi: 10.1371/journal.pone.0223337 (PMC6774566; doi:10.1371/journal.pone.0223337)
Supplement: S1 Table — (XLSX) [file pone.0223337.s001.xlsx]

## Sheet: SuppTable 1 (SexAgePhenotype)
Supplementary Table 1: Demographic and phenotypic details of patient cohort
Patient ID	Gender	Age at Referral	Full (Text) HPO Term List	Full HPO Term List
Patient 1	Female	15	Short stature, Microcephaly, Sloping forehead, Wide nasal bridge, Small face, Broad nasal tip, Cleft palate, Blepharophimosis, Hypertelorism, Bilateral ptosis, Short chin, Abnormality of the pinna, Hearing impairment, Eczema, Pectus excavatum, Abnormality of the cervical spine	HP:0004322, HP:0000252, HP:0000340, HP:0000431, HP:0000274, HP:0000455, HP:0000175, HP:0000581, HP:0000316, HP:0001488, HP:0000331, HP:0000377, HP:0000365, HP:0000964, HP:0000767, HP:0003319
Patient 2	Female	34	Seizures, Recurrent mycobacterium avium complex infections, Recurrent mycobacterial infections, Hypothyroidism	HP:0001250, HP:0011275, HP:0011274, HP:0000821
Patient 3	Male	2	Plagiocephaly, Neonatal hypotonia, Hepatosplenomegaly, Global developmental delay, Elevated hepatic transaminase, Congenital muscular torticollis, Acute otitis media	HP:0001357, HP:0001319, HP:0001433, HP:0001263, HP:0002910, HP:0005988, HP:0000371
Patient 4	Female	14	Vertigo, Premature birth, Oral ulcer, Nuchal cord, Migraine with aura, Localized skin lesion, Lactose intolerance, Jaundice, Increased IgE level, Hypotension, Genital ulcers, Fructose intolerance, Fatigue, Eosinophilia, Delayed eruption of teeth, Chronic diarrhea, Arthralgia, Abdominal pain	HP:0002321, HP:0001622, HP:0000155, HP:0012498, HP:0002077, HP:0011355, HP:0004789, HP:0000952, HP:0003212, HP:0002615, HP:0003249, HP:0005973, HP:0012378, HP:0001880, HP:0000684, HP:0002028, HP:0002829, HP:0002027
Patient 5	Male	5	Seizures, Generalized myoclonic seizures, Febrile seizures	HP:0001250, HP:0002123, HP:0002373
Patient 6	Female	9 months	Thrombocytosis, Decrease in T cell count, Recurrent infections, Oculomotor apraxia, Lymphopenia, Increased sensitivity to ionizing radiation, Increased IgM level, Elevated alpha-fetoprotein, Dysphagia, Conjunctival telangiectasia, Cafe-au-lait spot, Ataxia	HP:0001894, HP:0005403, HP:0002719, HP:0000657, HP:0001888, HP:0011133, HP:0003496, HP:0006254, HP:0002015, HP:0000524, HP:0000957, HP:0001251
Patient 7	Female	62	Spasticity, Seizures, Rigidity, Recurrent urinary tract infections, Paroxysmal atrial fibrillation, Parkinsonism, Gastroesophageal reflux, Dysphagia, Dysarthria, Anemia	HP:0001257, HP:0001250, HP:0002063, HP:0000010, HP:0004757, HP:0001300, HP:0002020, HP:0002015, HP:0001260, HP:0001903
Patient 8	Male	51	Ulcerative colitis, Myelopathy, Intestinal polyp, Distal peripheral sensory neuropathy, Cervical spinal cord atrophy	HP:0100279, HP:0002196, HP:0005266, HP:0007067, HP:0010873
Patient 9	Female	13	Degeneration of anterior horn cells, Abnormal lower motor neuron morphology, Upper limb muscle weakness, Lower limb muscle weakness, Areflexia of lower limbs	HP:0002398, HP:0002366, HP:0003484, HP:0007340, HP:0002522
Patient 10	Female	37	Coronary artery dissection, Abnormality of the cardiovascular system, Maternal hypertension	HP:0006702, HP:0001626, HP:0008071
Patient 11	Female	39	Coronary artery dissection, Angina pectoris, Abnormal EKG	HP:0006702, HP:0001681, HP:0003115
Patient 12	Male	7	Seizures, Cerebral visual impairment, Microcephaly, High palate, Partial agenesis of the corpus callosum, Scoliosis, Lower limb hypertonia, Muscular hypotonia of the trunk, Global developmental delay	HP:0001250, HP:0100704, HP:0000252, HP:0000218, HP:0001338, HP:0002650, HP:0006895, HP:0008936, HP:0001263
Patient 13	Male	15	Mild global developmental delay, Autism, Failure to thrive, Neutropenia, Thrombocytopenia, Seizures, Motor delay, Immunodeficiency, Leukopenia, Tricuspid regurgitation, Gastrointestinal obstruction	HP:0011342, HP:0000717, HP:0001508, HP:0001875, HP:0001873, HP:0001250, HP:0001270, HP:0002721, HP:0001882, HP:0005180, HP:0004796
Patient 14	Male	8	Syringomyelia, Muscular hypotonia, Micrognathia, Macrodontia of permanent maxillary central incisor, Macrocephaly, Intellectual disability, High palate, Global developmental delay, Delayed speech and language development, Craniosynostosis, Abnormal facial shape	HP:0003396, HP:0001252, HP:0000347, HP:0000675, HP:0000256, HP:0001249, HP:0000218, HP:0001263, HP:0000750, HP:0001363, HP:0001999
Patient 15	Male	2	Short stature, Relative macrocephaly, Photophobia, Hoarse voice, Decreased serum ferritin, Cutaneous photosensitivity, Cholestasis, Atopic dermatitis, Elevated hepatic transaminase, Arnold-Chiari type I malformation, Abnormal urinary color	HP:0004322, HP:0004482, HP:0000613, HP:0001609, HP:0012343, HP:0000992, HP:0001396, HP:0001047, HP:0002910, HP:0007099, HP:0012086
Patient 16	Male	4	Vertebral compression fractures, Ulcerative colitis, Nephrocalcinosis, Microalbuminuria, Increased serum 1, 25-dihydroxyvitamin D3, Hypercalciuria, Diarrhea, Central adrenal insufficiency	HP:0002953, HP:0100279, HP:0000121, HP:0012594, HP:0003152, HP:0002150, HP:0002014, HP:0011734
Patient 17	Male	68	Urinary incontinence, Progressive sensorineural hearing impairment, Progressive cerebellar ataxia, Peripheral neuropathy, Orthostatic hypotension, Gait imbalance, Fatigue, Fasciculations, Dysphagia, Dysarthria, Diplopia, Bowel incontinence, Atrophy/Degeneration affecting the brainstem, Aplasia/Hypoplasia of the cerebellum, Abnormality of eye movement	HP:0000020, HP:0000408, HP:0002073, HP:0009830, HP:0001278, HP:0002141, HP:0012378, HP:0002380, HP:0002015, HP:0001260, HP:0000651, HP:0002607, HP:0007366, HP:0007360, HP:0000496
Patient 18	Female	3	Seizures, Obstructive sleep apnea, Laryngomalacia, Infantile spasms, Infantile muscular hypotonia, Global developmental delay, Gastroesophageal reflux, Failure to thrive, Abnormal respiratory epithelium morphology, Abnormal facial shape	HP:0001250, HP:0002870, HP:0001601, HP:0012469, HP:0008947, HP:0001263, HP:0002020, HP:0001508, HP:0012253, HP:0001999
Patient 19	Male	23	Nephrotic syndrome, Short stature, Aortic valve stenosis, Hyperlipidemia, Hypertension	HP:0000100, HP:0004322, HP:0001650, HP:0003077, HP:0000822
Patient 20	Female	21	Subcutaneous neurofibromas, Sleep apnea, Schizencephaly, Prominent corneal nerve fibers, Plexiform neurofibroma, Neurofibromas, Migraine, Keloids, Hypertension, Disproportionate tall stature	HP:0100698, HP:0010535, HP:0010636, HP:0010726, HP:0009732, HP:0001067, HP:0002076, HP:0010562, HP:0000822, HP:0001519
Patient 21	Female	7	Global developmental delay, Seizures, Recurrent respiratory infections, Cutis marmorata, Brachydactyly	HP:0001263, HP:0001250, HP:0002205, HP:0000965, HP:0001156
Patient 22	Male	2	Recurrent aphthous stomatitis, Hematochezia, Granulomatosis, Colitis, Chronic diarrhea	HP:0011107, HP:0002573, HP:0002955, HP:0002583, HP:0002028
Patient 23	Female	14	Stomatitis, Prolonged QT interval, Premature birth, Mitral valve prolapse, Joint hypermobility, Hypermetropia, Enlarged vestibular aqueduct, Disproportionate tall stature, Ascending tubular aorta aneurysm, Dental crowding, Bilateral sensorineural hearing impairment, Arthralgia, Abnormality of connective tissue	HP:0010280, HP:0001657, HP:0001622, HP:0001634, HP:0001382, HP:0000540, HP:0011387, HP:0001519, HP:0005111, HP:0000678, HP:0008619, HP:0002829, HP:0003549
Patient 24	Male	9	Wide intermamillary distance, Unsteady gait, Tapered finger, Small hand, Short foot, Short finger, Respiratory distress, Respiratory arrest, Obesity, Muscular hypotonia, Intellectual disability, Hypogonadism, Hypertelorism, Global developmental delay, Frontal bossing, Flat occiput, External genital hypoplasia, Delayed speech and language development, Decreased testicular size, Cryptorchidism, Cer…	HP:0006610, HP:0002317, HP:0001182, HP:0200055, HP:0001773, HP:0009381, HP:0002098, HP:0005943, HP:0001513, HP:0001252, HP:0001249, HP:0000135, HP:0000316, HP:0001263, HP:0002007, HP:0005469, HP:0003241, HP:0000750, HP:0008734, HP:0000028, HP:0001321, HP:0010296
Patient 25	Male	2	Global developmental delay, Infantile muscular hypotonia, Delayed speech and language development, Motor delay, Involuntary movements, Chorea, Intention tremor, Intellectual disability	HP:0001263, HP:0008947, HP:0000750, HP:0001270, HP:0004305, HP:0002072, HP:0002080, HP:0001249
Patient 26	Female	17	Abnormality of taste sensation, Headache, Abnormality of copper homeostasis, Sleep disturbance, Bone pain, Joint hypermobility, Orthostatic tachycardia	HP:0000223, HP:0002315, HP:0010836, HP:0002360, HP:0002653, HP:0001382, HP:0012173
Patient 27	Male	38	Parkinsonism, Seizures, Narcolepsy, Cataplexy, Slurred speech, Dysphagia, Gait imbalance, Mental deterioration	HP:0001300, HP:0001250, HP:0030050, HP:0002524, HP:0001350, HP:0002015, HP:0002141, HP:0001268
Patient 28	Female	1	Stereotypical hand wringing, Status epilepticus, Short stature, Seizures, Rocker bottom foot, Ketosis, EEG with spike-wave complexes, Distal arthrogryposis, Developmental regression, Cortical dysplasia, Congenital bilateral hip dislocation, Acidosis	HP:0012171, HP:0002133, HP:0004322, HP:0001250, HP:0001838, HP:0001946, HP:0010850, HP:0005684, HP:0002376, HP:0002539, HP:0008780, HP:0001941
Patient 29	Male	2	Sleep apnea, Recurrent infections, Recurrent infection of the gastrointestinal tract, Obesity, Mild global developmental delay, Increased intracranial pressure, Gastroesophageal reflux, Gait disturbance, Food intolerance, Congenital hypothyroidism	HP:0010535, HP:0002719, HP:0004798, HP:0001513, HP:0011342, HP:0002516, HP:0002020, HP:0001288, HP:0012537, HP:0000851
Patient 30	Female	1	Ventricular septal defect, Short stature, Retrognathia, Polyhydramnios, Narrow mouth, Microtia, third degree, Microtia, Microphthalmia, Micrognathia, Microdontia, Maternal diabetes, Frontal bossing, Facial palsy, Atrial septal defect, Atresia of the external auditory canal	HP:0001629, HP:0004322, HP:0000278, HP:0001561, HP:0000160, HP:0011267, HP:0008551, HP:0000568, HP:0000347, HP:0000691, HP:0009800, HP:0002007, HP:0010628, HP:0001631, HP:0000413
Patient 31	Female	29	Seizures, Autoimmunity, Combined immunodeficiency	HP:0001250, HP:0002960, HP:0005387
Patient 32	Female	12	Mental deterioration, Global developmental delay, Chorea, Dystonia, Lumbar hyperlordosis, Stooped posture, Insomnia, Gait disturbance	HP:0001268, HP:0001263, HP:0002072, HP:0001332, HP:0002938, HP:0025403, HP:0100785, HP:0001288
Patient 33	Female	13	Developmental regression, Ataxia, Progressive encephalopathy, Syncope, Abnormal pyramidal sign, Diffuse cerebral atrophy, Agenesis of canine, Gait disturbance, CNS hypomyelination	HP:0002376, HP:0001251, HP:0002448, HP:0001279, HP:0007256, HP:0002506, HP:0012738, HP:0001288, HP:0003429
Patient 34	Male	17	Vasculitis, Stroke, Slurred speech, Ptosis, Progressive visual loss, Paresthesia, Neurogenic bladder, Localized skin lesion, Hemiplegia, Hemiparesis	HP:0002633, HP:0001297, HP:0001350, HP:0000508, HP:0000529, HP:0003401, HP:0000011, HP:0011355, HP:0002301, HP:0001269
Patient 35	Female	24	Progressive spasticity, Ataxia, Gait imbalance, Tremor, Abnormality of extrapyramidal motor function, Dysphagia, Dysarthria, Abnormality of eye movement, Hyperintensity of cerebral white matter on MRI	HP:0002191, HP:0001251, HP:0002141, HP:0001337, HP:0002071, HP:0002015, HP:0001260, HP:0000496, HP:0030890
Patient 36	Female	9	Thick hair, Small for gestational age, Short foot, Pectus excavatum, Optic disc pallor, Mixed hearing impairment, Mandibular prognathia, Low-set, posteriorly rotated ears, Lacrimal duct atresia, Global developmental delay, Exotropia, Enlarged cisterna magna, Downslanted palpebral fissures, Atrial septal defect, Dandy-Walker malformation, Cleft palate, Broad thumb, Brachycephaly, Agenesis of corpu…	HP:0100874, HP:0001518, HP:0001773, HP:0000767, HP:0000543, HP:0000410, HP:0000303, HP:0000368, HP:0000564, HP:0001263, HP:0000577, HP:0002280, HP:0000494, HP:0001631, HP:0001305, HP:0000175, HP:0011304, HP:0000248, HP:0001274, HP:0011403
Patient 37	Male	6	Tracheomalacia, Short stature, Seizures, Prominent forehead, Pachygyria, High palate, Global developmental delay, Frontal bossing, Exostoses, Decreased body weight	HP:0002779, HP:0004322, HP:0001250, HP:0011220, HP:0001302, HP:0000218, HP:0001263, HP:0002007, HP:0100777, HP:0004325
Patient 38	Male	66	Hearing impairment, Gait disturbance, Peripheral neuropathy, Memory impairment, Vitamin B12 deficiency, Cerebellar atrophy, Dysarthria, Pseudobulbar signs, Nystagmus, Ataxia, Dysphagia	HP:0000365, HP:0001288, HP:0009830, HP:0002354, HP:0100502, HP:0001272, HP:0001260, HP:0002200, HP:0000639, HP:0001251, HP:0002015
Patient 39	Female	3	Vesicoureteral reflux, Sleep apnea, Recurrent urinary tract infections, Recurrent respiratory infections, Premature birth, Infantile muscular hypotonia, Hernia, Gastroparesis, Gastrointestinal dysmotility, Gastroesophageal reflux, Eczema, Delayed gross motor development, Bronchomalacia, obsolete Autonomic dysregulation, Asthma	HP:0000076, HP:0010535, HP:0000010, HP:0002205, HP:0001622, HP:0008947, HP:0100790, HP:0002578, HP:0002579, HP:0002020, HP:0000964, HP:0002194, HP:0002780, HP:0002271, HP:0002099
Patient 40	Female	61	Postural instability, Leukoencephalopathy, Memory impairment, Paresthesia	HP:0002172, HP:0002352, HP:0002354, HP:0003401
Patient 41	Male	17	Horseshoe kidney, Nephrolithiasis, Joint hypermobility	HP:0000085, HP:0000787, HP:0001382
Patient 42	Male	9	Global developmental delay, Seizures, Constipation, Fatigue, Headache, Vertical nystagmus, Strabismus, Hyperpigmented/hypopigmented macules, Macrocephaly, Nevus sebaceous	HP:0001263, HP:0001250, HP:0002019, HP:0012378, HP:0002315, HP:0010544, HP:0000486, HP:0007441, HP:0000256, HP:0010815
Patient 43	Male	21	Inflammation of the large intestine	HP:0002037
Patient 44	Female	5	Congenital hypothyroidism, Mild global developmental delay, Sensorineural hearing impairment, Elevated serum creatine phosphokinase, Generalized muscle weakness	HP:0000851, HP:0011342, HP:0000407, HP:0003236, HP:0003324
Patient 45	Male	11 months	Seizures	HP:0001250
Patient 46	Female	5	Spastic paraplegia, Cataract, Seizures, Mild global developmental delay	HP:0001258, HP:0000518, HP:0001250, HP:0011342
Patient 47	Male	23	Thrombocytopenia, Recurrent otitis media, Recurrent infections, Pneumonia, Petechiae, Lymphadenopathy, Gastroesophageal reflux, Bruising susceptibility, Autoimmune hemolytic anemia	HP:0001873, HP:0000403, HP:0002719, HP:0002090, HP:0000967, HP:0002716, HP:0002020, HP:0000978, HP:0001890
