# Supplementary material for: A tailored approach to fusion transcript identification increases diagnosis of rare inherited disease
Source: PLoS One. 2019 Oct 2;14(10):e0223337. doi: 10.1371/journal.pone.0223337 (PMC6774566; doi:10.1371/journal.pone.0223337)
Supplement: S2 Table — (XLSX) [file pone.0223337.s002.xlsx]

## Sheet: SuppTable2 Variants of interest
Supplementary Table 2: Prior identified events of interest in the patient cohort and gene expression levels in normal tissue
Patient ID	Gene	Level of interest?	Second hit sought in same gene?	Chromosome	Genomic position (hg19)	Nucleotide Change	Transcript	Amino Acid	Zygosity	Predicted Pathogenicity	Inheritance	TPM Whole Blood (GTEx)	TPM Fibroblasts (GTEx)	Sequenced material
Patient 3	GBE1	Significance unknown	Potentially (AR)	3	81695565	760A>G	NM_000158	T254A	Het	VUS	AR	9.537	145.7	Blood
Patient 6	ATM	Exceptionally high: Second ATM event sought.	Yes	11	108143540-108143542	c.3245_3247delinsTGAT	NM_000051.3	H1082Lfs*14	Het	Pathogenic	AR	5.523	22.02	Fibroblasts
Patient 7	KIF1A	Significance unknown	Potentially (AR)	2	241696846	2748G>T	NM_001244008	E916D	Het	VUS	AR	0.09942	0.06695	Blood
Patient 8	TTN	Significance unknown	Potentially (AR)	2	179544065	30010+1G>T	NM_133378	N/A	Het	Pathogenic	AD/AR	0.3621	0.3473	Blood
Patient 8	FIG4	Significance unknown	Potentially (AR)	6	110036336	122T>C	NM_014845	I41T	Het	Pathogenic	AD/AR	10.71	13.87	Blood
Patient 8	HSPB8	Significance unknown	No (AD)	12	119617350	233G>T	NM_014365	R78M	Het	VUS	AD	0.488	7.942	Blood
Patient 8	TFG	Significance unknown	No (AD)	3	100467220	1048G>A	NM_006070	A350T	Het	VUS	AD	10.73	83.93	Blood
Patient 12	TBC1D24	Significance unknown	Potentially (AR)	16	2546318	169C>T	NM_001199107	R57C	Het	VUS	AR	1.345	9.929	Blood
Patient 14	KCNK9	Significance unknown	Potentially (AR)	8	140630880	746T>C	NM_001282534	M249T	Het	VUS	AD/imprinted	0	0	Blood
Patient 14	ERF	Significance unknown	No (AD)	19	42752748	1516G>A	NM_006494	D506N	Het	VUS	AD	45.18	50.33	Blood
Patient 14	ARID1A	Significance unknown	No (AD)	1	27106201	5812A>G	NM_006015	K1938E	Het	VUS	AD	14.32	26.67	Blood
Patient 14	CDH15	Significance unknown	No (AD)	16	39256905	1232+1G>T	NM_004933	n/a	Het	VUS	AD	0.0274	0.2519	Blood
Patient 15	ERCC2	Significance unknown	Potentially (AR)	19	45867790	610G>T	NM_000400	V204L	Het	VUS	AR	3.483	38.06	Blood
Patient 15	NBAS	Significance unknown	Potentially (AR)	2	15542296	3067T>C	NM_015909	Y1023H	Het	VUS	AR	3.069	22.47	Blood
Patient 17	KIF1C	Significance unknown	Potentially (AR)	17	4925481	c.2105C>T	NM_006612	T702I	Het	VUS	AR	7.262	64.08	Blood
Patient 17	AP5Z1	Significance unknown	Potentially (AR)	7	4823061	c.481G>A	NM_014855	V161M	Het	VUS	AR	41.26	43.12	Blood
Patient 18	KCTD7	Significance unknown	Potentially (AR)	7	66103208-66105624	Exons 3-4 partial duplication	NM_153033.4	n/a	Het	VUS	AR	5.301	14.74	Blood
Patient 21	DNMT3A	Suspected partially explanatory of phenotype DNMT3A linked to Tatton-Brown-Rahman Syndrome	No (AD)	2	25467428	1648G>A	NM_175629	G550R	Het	VUS	AD	6.077	4.971	Blood
Patient 24	KIF7	Significance unknown	Potentially (AR)	15	90188304	2131C>T	NM_198525	R711W	Het	VUS	AR	0.09702	17.65	Blood
Patient 24	LAS1L	Significance unknown	No (X-linked)	X	64749136	802A>G	NM_031206	R268G	Hem	VUS	X-linked	4.777	18.52	Blood
Patient 26	ATP7B	Significance unknown	Potentially (AR)	13	52516602	3332G>A	NM_000053	G1111D	Het	VUS	AR	0.3469	3.102	Blood
Patient 33	AFG3L2	Significance unknown	Potentially (AR)	18	12351334	1397C>T	NM_006796.2	P466L	Het	VUS	AD/AR	5.799	46.65	Blood
Patient 33	COQ8A	Significance unknown	Potentially (AR)	1	227152743	220G>A	NM_020247.4	G74S	Het	VUS	AR	7.649	6.788	Blood
Patient 36	DDX3X	Suspected partially explanatory of phenotype DDX3X linked to X-linked mental retardation. X-linked dominant inheritance pattern has been reported in females.	No (X-linked dominant)	X	41204729	1243A>T	NM_001193416	I415F	Het	Pathogenic	X-linked	56.09	125.3	Blood
Patient 37	DCX	Clinically classified as partially explanatory of phenotype. DCX linked to X-linked lissencephaly and subcortical laminal hetertopia.	No (X-linked)	X	110574270	c.809-1G>A	NM_178153.2	n/a	Het	Pathogenic	X-linked	0	0	Blood
Patient 37	Multiple	Potentially of interest: clinically detected deletion	NA	16	2636111-2854742	219kb 16p13.3 deletion	n/a	n/a	Het	VUS	NA	NA	NA	Blood
Patient 37	EXT1	Exceptionally high: Single event actively sought	First hit only required (AD)	n/a	n/a	None identified by standard profiling	n/a	n/a	n/a	n/a	AD	4.424	45.7	Blood
Patient 38	GJB2	Significance unknown	No (AD)	13	20763685	35delG	NM_004004	Q12Vfs*2	Het	Pathogenic	AD	0.2384	0.4214	Blood
Patient 40	NDUFB3	Significance unknown	Potentially (AR)	2	201943669	64T>C	NM_002491	W22R	Het	Pathogenic	AR	19.11	88.62	Blood
Patient 42	CSNK2B	Suspected partially explanatory of phenotype. CSNK2B linked to neurodevelopmental disorder with or without epilepsy.	No (AD)	6	31636321	c.181G>T	NM_001320.6	E61*	Het	Likely pathogenic	AD	164.2	253.6	Blood
Patient 44	TPO	Suspected partially explanatory of phenotype. TPO is linked to hearing loss.	No (AR - Two hits already)	2	1488386	c.1357T>G	NM_000547.5	Y453D	Het	VUS	AR	0.1086	0.06601	Blood
Patient 44	TPO	Suspected partially explanatory of phenotype. TPO is linked to hearing loss.	No (AR - Two hits already)	2	1507727	c.2394C>A	NM_000547.5	N798K	Het	VUS	AR	0.1086	0.06601	Blood
