# Supplementary material for: A tailored approach to fusion transcript identification increases diagnosis of rare inherited disease
Source: PLoS One. 2019 Oct 2;14(10):e0223337. doi: 10.1371/journal.pone.0223337 (PMC6774566; doi:10.1371/journal.pone.0223337)
Supplement: S3 Table — (XLSX) [file pone.0223337.s003.xlsx]

## Sheet: SuppTable3 Filter stats
Supplementary Table 3: Number of events in each categorization grouping for all patients
Patient ID	At least 1 split & 1 spanning read supports fusion	Present in normal tissue database	Abundant blood product	Known genomic sequence	Known transcript	Likely Artefact	Potential novel transcript of known gene	Potential immune diversity or homology artefact	Potential interchromosomal	Potential interchromosomal homologs	Potential intrachromosomal	Potential intrachromosomal homologs	Potential readthrough	PCAN Flagged	TOTAL
Patient 1	18247	2251	35	4	22	0	6	4	3	0	6	0	1	2	20579
Patient 2	48000	4252	277	9	60	0	14	1	22	0	19	4	2	19	52660
Patient 3	33916	3513	71	7	44	0	8	13	5	0	8	2	1	3	37588
Patient 4	27011	2297	33	3	33	2	5	0	7	0	0	0	1	0	29392
Patient 5	34559	2730	41	4	39	2	10	5	6	0	10	1	1	1	37408
Patient 6	116829	7608	2	165	707	21	123	0	309	5	31	0	2	245	125802
Patient 7	27620	3320	120	6	37	0	9	1	14	0	9	1	1	11	31138
Patient 8	44198	2405	76	3	35	0	11	3	6	0	4	0	0	1	46741
Patient 9	24589	2066	23	3	26	0	5	6	1	0	6	0	1	4	26726
Patient 10	41639	2574	79	8	31	0	19	0	6	1	7	2	1	1	44367
Patient 11	24591	2317	43	4	21	0	14	3	4	0	13	0	2	6	27012
Patient 12	17233	2063	26	5	18	0	14	4	3	0	6	0	3	6	19375
Patient 13	23055	2742	74	0	27	0	8	4	2	0	9	1	1	4	25923
Patient 14	47443	2799	122	12	42	1	7	5	5	0	7	2	2	4	50447
Patient 15	49140	3256	122	13	59	0	16	9	20	0	11	3	1	8	52650
Patient 16	70240	3081	195	4	42	0	14	3	12	0	10	1	1	6	73603
Patient 17	41629	3327	75	5	44	0	12	1	23	0	8	0	1	8	45125
Patient 18	27369	2943	53	7	38	0	22	7	4	0	8	3	2	4	30456
Patient 19	30803	2534	32	6	27	0	9	1	10	0	3	2	0	5	33427
Patient 20	36580	3568	75	9	48	0	12	5	12	0	12	2	2	8	40325
Patient 21	27824	2984	52	9	35	0	9	4	29	0	7	0	1	17	30954
Patient 22	32074	3237	41	9	31	0	22	29	3	0	3	6	1	5	35456
Patient 23	17250	2079	50	2	17	0	12	9	1	0	4	1	1	1	19426
Patient 24	33123	2469	44	12	26	0	9	2	2	0	4	2	1	4	35694
Patient 25	12399	1586	18	1	12	0	13	1	1	0	5	1	2	1	14039
Patient 26	26532	2721	72	10	26	0	10	6	8	0	3	0	2	1	29390
Patient 27	42553	3275	100	5	45	0	3	1	6	0	11	1	0	5	46000
Patient 28	25566	2494	43	3	27	0	15	6	4	0	8	3	1	2	28170
Patient 29	15913	1849	30	0	17	0	7	3	0	1	2	2	1	0	17825
Patient 30	30613	2823	21	15	30	0	16	10	8	0	10	4	3	4	33553
Patient 31	31383	2141	31	6	22	0	5	0	4	0	3	2	0	1	33597
Patient 32	36334	3267	119	8	40	0	13	2	8	0	7	1	0	5	39799
Patient 33	25917	2196	24	6	38	1	5	0	5	0	5	0	0	0	28197
Patient 34	18455	1672	27	1	18	0	1	0	2	0	6	0	1	3	20183
Patient 35	50584	2532	121	8	25	1	4	4	6	0	5	2	3	3	53295
Patient 36	18793	1583	18	1	15	0	9	3	2	0	2	1	0	2	20427
Patient 37	25892	2287	38	7	28	0	11	23	3	0	12	0	1	5	28302
Patient 38	28282	2768	69	5	24	0	5	0	1	0	10	1	2	0	31167
Patient 39	29164	2389	56	3	34	1	6	2	3	0	1	1	1	2	31661
Patient 40	35772	2810	36	8	53	1	11	3	13	0	5	1	3	7	38716
Patient 41	25272	1630	39	3	10	0	6	1	1	0	3	1	0	2	26966
Patient 42	31868	2801	53	5	27	0	6	3	6	0	8	2	2	5	34781
Patient 43	25497	2387	52	5	56	0	7	0	3	0	5	1	0	1	28013
Patient 44	26223	2553	25	11	28	1	14	2	3	0	5	1	1	2	28867
Patient 45	12366	1397	12	4	8	0	4	7	0	0	1	1	2	1	13802
Patient 46	27432	2866	86	4	22	0	7	4	6	0	8	4	1	3	30440
Patient 47	26403	2308	58	4	36	0	10	1	5	0	3	0	1	6	28829
