# Supplementary material for: A tailored approach to fusion transcript identification increases diagnosis of rare inherited disease
Source: PLoS One. 2019 Oct 2;14(10):e0223337. doi: 10.1371/journal.pone.0223337 (PMC6774566; doi:10.1371/journal.pone.0223337)
Supplement: S5 Table — (XLSX) [file pone.0223337.s005.xlsx]

## Sheet: SuppTable5 Fusions Pass Manual
Supplementary Table 5: Extended description of all fusion events passing the phenotypic prioritization step
Paper ID	Fusions of interest?	Reason for interest?	Flagged by	Support vs Non	Exon boundaries?	In-frame?	Inter/Intrachromosomal	Genomic coordinates (hg19)	Separation on chromosome (bp)	Transcripts	Strand	Correct chromosomal order?
Patient 3	ABCC2-CUTC	ABCC2 mutations are responsible for Dubin Johnson Syndrome which includes liver-related phenotypes. The patient has various liver-related symptoms although quite dissimilar.	Manual analysis	10 vs 18	Exon-Exon	Depends on transcript	Intrachromosomal	chr10:101554225-chr10:101515382	38843	NM_000392 Exon 6 - NM_015960 Exon 9	Forward - Forward	No
Patient 5	NARS2-TENM4	Patient was referred due to epilepsy. NARS2 mutations are responsible for combined oxidative phospohorylation deficiency with symptoms including epilepsy. OMIM notes variable penetrance and severity.	PCAN (NARS2 Reactome pathway p-value 0.027)	23 vs 22	Exon-Exon	No	Intrachromosomal	chr11:78239888-chr11:78369861	129973	NM_001243251 Exon 6 - NM_001098816	Reverse-Reverse	No
Patient 6	ATM-SLC35F2	The patient carries a single pathogenic mutation in ATM, for which a second hit is sought as mutations are recessive.	Manual analysis & PCAN (ATM gene relative rank 0.002, Reactome pathway p-value 0.037, STRING p-value 0.028)	14 vs 6	Exon-Exon	Yes	Intrachromosomal	chr11:108129802-chr11:107663526	466276	NM_000051 Exon 16 - NM_017515 Exon 8	Forward - Reverse	Yes (inversion)
Patient 6	SLC35F2-ATM	The patient carries a single pathogenic mutation in ATM, for which a second hit is sought as mutations are recessive. This is the reciprocal of the ATM-SLC35F2 fusion.	Manual analysis & PCAN (ATM gene relative rank 0.002, Reactome pathway p-value 0.037, STRING p-value 0.028)	43 vs 2	Exon-Exon	Yes	Intrachromosomal	chr11:107673727-chr11:108137898	464171	NM_017515 Exon 7 - NM_000051 Exon 17	Reverse - Forward	Yes (inversion)
Patient 7	NKAPD1-DLAT	The patient has progressive neurological disease. DLAT mutations are responsible for pyruvate dehydrogenase E2 deficiency with symptoms including (infantile) neurologic dysfunction. Patient is adult but fusion may have novel effects vs mutations.	Manual analysis.	26 vs 33	Exon-Exon	No	Intrachromosomal	chr11:111951282-chr11:111907997	43285	NM_001301019 Exon 4 - NM_001931 Exon 6	Forward - Forward	No
Patient 12	C18orf32-DYM	Patient symptoms include microcephaly, global developmental delay and scoliosis. Mutations in DYM gene responsible for Dyggve-Melchior-Clausen disease whose symptoms include microcephaly, scoliosis, and psychomotor retardation.	PCAN (DYM gene relative rank 0.067, Reactome pathway, STRING p-value 0.028)	19 vs 5	Exon-Exon	? UTR	Intrachromosomal	chr18:47009954-chr18:46956817	53137	NM_001199356 Exon 6 - NM_017653 Exon 2	Reverse-Reverse	Yes
Patient 13	SLC30A6-SPAST	Fusions between these two genes have been previously described in cases of spastic paraplegia. (Boone et al 2014). SPAST mutations are responsible for autosomal dominant spastic paraplegia (which the patient is not diagnosed with) but also various symptoms based on mutation e.g. mild-moderate cognitive defects, stutter, wheelchair bound by age 40 etc.	Manual analysis.	11 vs 22	Exon-Exon	Yes	Intrachromosomal	chr2:32409407-chr2:32340771	68636	NM_001330476 Exon 2 - NM_199436 Exon 5	Forward-Forward	No
Patient 13	UBR1-EPB42	UBR1 mutations are responsible for Johanson-Blizzard syndrome. EPB42 mutations are responsible for hereditary spherocytosis/hemolytic anemia. Links to patient phenotype are weak.	Manual analysis and PCAN (EPB42 gene relative rank 0.06, STRING p-value 0.036)	4 vs 2	Exon-Exon	No	Intrachromosomal	chr15:43398140-chr15:43489662	91522	NM_174916 Exon 1 - NM_0001199 Exon 13	Reverse-Reverse	No
Patient 18	ARL5A-NEB	NEB mutations are responsible for Nemaline Myopathy. Symptoms include hypotonia and delayed motor development. Patient symptoms are developmental delay, hypotonia & laryngomalacia.	PCAN (NEB gene relative rank 0.03)	7 vs 3	Exon-Exon	? UTR	Intrachromosomal	chr2:152659521-chr2:152590309	69212	NM_012097 Exon 6 - NM_001271208 Exon 2	Reverse-Reverse	Yes
Patient 20	TET3-DGUOK	TET3 is a TET Oncogene family member. TET3-DGUOK fusions have been reported in tumors.	Manual analysis	29 vs 44	Exon-Exon	Yes	Intrachromosomal	chr2:74230293 -chr2:74173846	56447	NM_001287491 Exon 2 - NM_080916 Exon 3	Forward - Forward	No
Patient 21	METTL22-ABAT	Patient has seziures, developmental delay, dysmorphisms, brachydactyly, cutis marmorata, frequnet (respiratory) infections. ABAT mutations cause GABA-transaminase deficiency which has symptoms including seizures. Overlap quite weak.	Manual analysis	15 vs 5	Exon-Exon	No	Intrachromosomal	chr16:8738582 -chr16:8829556	90974	NM_024109 Exon 10 - NM_020686 Exon 2	Forward-Forward	Yes
Patient 33	CACNB4-STAM2	CACNB4 mutations are associated with episodic ataxia (inc. vertigo, nystagmus, dysarthria) and epilepsy. Patient phenotype is progressive gait difficulty/balance, abnormal brain MRI with atrophy, progressive cognitive decline.	Manual analysis	33 vs 12	Exon-Exon	No	Intrachromosomal	chr2:152954844 -chr2:153006743	51899	NM_000726 Exon 2 - NM_005843 Exon 2	Reverse-Reverse	No
Patient 36	CTSS-ARNT	ARNT mutations are associated with oral clefting & patient has posterior cleft palate.	Manual analysis and PCAN (CTSS Reactome p-value 0.0003)	27 vs 21	Exon-Exon	Yes	Intrachromosomal	chr1:150737114 -chr1:150786715	49601	NM_001199739 Exon 2 - NM_001668 Exon 20	Reverse - Reverse	No
Patient 36	SON-FCRL3	ZTTK syndrome is caused by haploinsufficiency of SON (AD inheritance). Symptoms include congenital heart defects, developmental delay, strabismus, various facial dysmorphisms, cleft palate. Patient has all of these plus a couple more.	Manual analysis	7 vs 45	Intron-Exon	No	Interchromosomal	chr21:34927578 -chr1:157670375	NA	NM_138927 Exon 3 - NM_001320333 Exon 2	Reverse - Reverse	NA
Patient 37	PDPK1-PRSS21	Both genes fell at the boundaries of a deletion detected in this patient by aCGH. Links to phenotype remain unclear.	Manual analysis - phenotypic relevance unknown but corresponds to a deletion detected by aCGH.	51 vs 120	Exon-Exon	PRSS21 not well characterized. Likely LOF as downstream PDPK1 variants are pathogenic.	Intrachromosomal	chr16:2633586 -chr16:2875971	242385	NM_002613 Exon 10 - ENST00000575739.1 Exon 2	Forward - Forward	Yes
Patient 37	SAMD12-EXT1	EXT1 mutations are known to cause many cases of multiple exostoses. Patien has unresolved exostoses.	Manual analysis & PCAN (EXT1 gene relative rank 0.001, Reactome p-value 0.00025, STRING p-value 0.0000066)	17 vs 2	Exon-Exon	No	Intrachromosomal	chr8:119592952-chr8:118849438	743514	NM_001101676 Exon 2 - NM_000127 Exon 2	Reverse-Reverse	Yes
