# Supplementary material for: A tailored approach to fusion transcript identification increases diagnosis of rare inherited disease
Source: PLoS One. 2019 Oct 2;14(10):e0223337. doi: 10.1371/journal.pone.0223337 (PMC6774566; doi:10.1371/journal.pone.0223337)
Supplement: S6 Table — (XLSX) [file pone.0223337.s006.xlsx]

## Sheet: SuppTable6 TH candidate classes
Supplementary Table 6: Categorization of candidates passing standard the Tophat Fusion filters
Category	% of events in category
Abundant blood product	52.2817
Potential immune diversity or homology artefact	19.7421
Potential intrachromosomal	12.7976
Known transcript	5.35714
Potential novel transcript of known gene	3.1746
Potential interchromosomal	2.38095
Potential readthrough	2.38095
Potential intrachromosomal homologs	1.38889
Potential interchromosomal homologs	0.297619
At least 1 split & 1 spanning read supports fusion	0.198413
Known genomic sequence	0
Likely Artefact	0
