# Supplementary material for: A tailored approach to fusion transcript identification increases diagnosis of rare inherited disease
Source: PLoS One. 2019 Oct 2;14(10):e0223337. doi: 10.1371/journal.pone.0223337 (PMC6774566; doi:10.1371/journal.pone.0223337)
Supplement: S7 Table — (XLSX) [file pone.0223337.s007.xlsx]

## Sheet: SuppTable7 TH Output Categories
Supplementary Table 7: Custom pipeline categorization of all events passing standard TopHat Fusion filters
Patient ID	At least 1 split & 1 spanning read supports fusion	Normal DBs	Abundant blood product	Known genomic sequence	Known transcript	Likely Artefact	Potential novel transcript of known gene	Potential immune diversity or homology artefact	Potential interchromosomal	Potential interchromosomal homologs	Potential intrachromosomal	Potential intrachromosomal homologs	Potential readthrough	TOTAL
Patient 1	0	22	0	0	0	0	0	0	0	0	0	0	0	22
Patient 2	0	46	0	0	0	0	0	0	0	0	0	0	0	46
Patient 3	0	34	0	0	0	0	0	0	0	0	0	0	0	34
Patient 4	0	13	0	0	0	0	0	0	0	0	0	0	0	13
Patient 5	0	17	0	0	0	0	0	0	0	0	0	0	0	17
Patient 6	0	3	0	0	0	0	0	0	0	0	2	0	0	5
Patient 7	2	26	0	0	0	0	0	0	0	0	0	0	0	28
Patient 8	0	17	0	0	0	0	0	0	0	0	0	0	0	17
Patient 9	0	17	0	0	0	0	0	0	0	0	0	0	0	17
Patient 10	0	23	0	0	0	0	0	0	0	0	0	0	0	23
Patient 11	0	15	0	0	0	0	0	0	0	0	0	0	0	15
Patient 12	0	21	0	0	0	0	0	0	0	0	0	0	0	21
Patient 13	0	35	0	0	0	0	0	0	0	0	0	0	0	35
Patient 14	0	13	0	0	0	0	0	0	0	0	0	0	0	13
Patient 15	0	40	0	0	0	0	0	0	0	0	0	0	0	40
Patient 16	0	27	0	0	0	0	0	0	0	0	0	0	0	27
Patient 17	0	37	0	0	0	0	0	0	0	0	0	0	0	37
Patient 18	0	27	0	0	0	0	1	0	0	0	0	0	0	28
Patient 19	0	16	0	0	0	0	0	0	1	0	0	0	0	17
Patient 20	0	24	0	0	0	0	0	0	0	0	0	0	0	24
Patient 21	0	25	0	0	0	0	0	0	0	0	0	0	0	25
Patient 22	0	26	0	0	0	0	0	0	0	0	0	0	0	26
Patient 23	0	25	0	0	0	0	0	0	0	0	0	0	0	25
Patient 24	0	17	0	0	0	0	0	0	0	0	0	0	0	17
Patient 25	0	14	0	0	0	0	0	0	0	0	0	0	0	14
Patient 26	0	33	2	0	0	0	0	0	0	0	0	0	0	35
Patient 27	0	30	0	0	0	0	0	0	0	0	0	0	0	30
Patient 28	0	19	0	0	0	0	0	0	0	0	0	0	0	19
Patient 29	0	12	0	0	0	0	0	0	0	0	0	0	0	12
Patient 30	0	28	0	0	0	0	0	0	0	0	0	0	0	28
Patient 31	0	11	0	0	0	0	0	0	0	0	0	0	0	11
Patient 32	0	27	0	0	0	0	0	0	0	0	0	0	0	27
Patient 33	0	15	0	0	0	0	0	0	0	0	0	0	0	15
Patient 34	0	17	0	0	0	0	0	0	0	0	0	0	0	17
Patient 35	0	18	0	0	0	0	0	0	1	0	0	0	0	19
Patient 36	0	10	0	0	0	0	0	0	0	0	0	0	0	10
Patient 37	0	17	0	0	0	0	0	0	0	0	0	0	0	17
Patient 38	0	29	1	0	0	0	0	0	0	0	0	0	0	30
Patient 39	0	15	0	0	0	0	0	0	0	0	0	0	0	15
Patient 40	0	16	0	0	0	0	0	0	0	0	0	0	0	16
Patient 41	0	10	0	0	0	0	0	0	1	0	0	0	0	11
Patient 42	0	17	0	0	0	0	0	0	0	0	0	0	0	17
Patient 43	0	18	0	0	0	0	0	0	0	0	0	0	0	18
Patient 44	0	16	0	0	0	0	0	0	0	0	0	0	0	16
Patient 45	0	16	0	0	0	0	0	0	0	0	0	0	0	16
Patient 46	0	21	0	0	0	0	0	0	0	0	0	0	0	21
Patient 47	0	19	0	0	0	0	0	0	0	0	0	0	0	19
