# Supplementary material for: A tailored approach to fusion transcript identification increases diagnosis of rare inherited disease
Source: PLoS One. 2019 Oct 2;14(10):e0223337. doi: 10.1371/journal.pone.0223337 (PMC6774566; doi:10.1371/journal.pone.0223337)
Supplement: S8 Table — (XLSX) [file pone.0223337.s008.xlsx]

## Sheet: SuppTable8 TH candidate fusions
Supplementary Table 8: Description/counts of fusions passing standard TopHat Fusion filters regardless of presence in normal database
# of patients observed in	Candidate genes	Classification	Exon boundaries?	Genomic coordinates (hg19)	Excluded by normal tissue comparison?
36	PFKFB3-RP11#563J2.2	Potential intrachr fusion	Exon-Exon	chr10:6268328 - chr10:6368509	YES
28	EIF4E3-FOXP1	Potential intrachr fusion	Exon-Exon	chr3:71739161 - chr3:71542706	YES
14	KANSL1-ARL17B	Potential intrachr fusion	Exon-Exon	chr17:44171926 - chr17:44430296	YES
14	KANSL1-ARL17A	Potential intrachr fusion	Exon-Exon	chr17:44171926 - chr17:44648235	YES
13	C10ORF68-CCDC7	Potential readthrough	Exon-Exon	chr10:32873232 - chr10:32832228	YES
5	EIF4E3-FOXP1	Potential intrachr fusion	Exon-Exon	chr3:71739161 - chr3:71630848	YES
4	PFKFB3-RP11#563J2.2	Potential intrachr fusion	Exon-Exon	chr10:6266176 - chr10:6368509	YES
3	TULP4-RP11#732M18.3	Potential readthrough	Exon-Exon	chr6:158735300 - chr6:158733083	YES
3	TULP4-RP11#732M18.3	Potential readthrough	Exon-Exon	chr6:158735300 - chr6:158703295	YES
3	TULP4-RP11#732M18.3	Potential readthrough	Exon-Exon	chr6:158735298 - chr6:158733081	YES
3	TFG-GPR128	Potential intrachr fusion	Exon-Exon	chr3:100438902 - chr3:100348442	YES
3	CTSC-RAB38	Potential intrachr fusion	Exon-Exon	chr11:88033698 - chr11:87883123	YES
3	AKR1C1-AKR1E2	Potential intrachr fusion (homologs)	Exon-Exon	chr10:4951797 - chr10:4872866	YES
2	TRIM13-DLEU2	Potential intrachr fusion	Intron-Exon	chr13:50571210 - chr13:50618904	YES
2	SLC25A37-UBB	Potential interchr fusion	Exon-Exon	chr8:23386725 - chr17:16285216	YES
2	RPS25-CTD#2287O16.1,CTD#2287O16.3,ARL14EPL	Potential interchr fusion	Intron-Exon	chr11:118888772 - chr5:115387977	YES
2	RP5#1007M22.2,LRRC8B-LRRC8C,RP11#302M6.4	Potential intrachr fusion (homologs)	Exon-Exon	chr1:90050348 - chr1:90152029	YES
2	RP5#1007M22.2,LRRC8B-LRRC8C,RP11#302M6.4	Potential intrachr fusion	Exon-Exon	chr1:90050348 - chr1:90152029	YES
2	PIP4K2A-UBB	Potential interchr fusion	Exon-Exon	chr10:23003112 - chr17:16285216	YES
2	NCOR2-UBC	Potential intrachr fusion	Exon-Exon	chr12:125051854 - chr12:125398320	YES
2	MFSD4-ELK4	Potential readthrough	Intron-Exon	chr1:205567583 - chr1:205593019	YES
2	DNAJC25,DNAJC25#GNG10,GNG10-UGCG	Potential intrachr fusion	Exon-Exon	chr9:114429226 - chr9:114676885	YES
2	CA5B-CA5BP1	Potential intrachr fusion (homologs)	Exon-Exon	chrX:15739715 - chrX:15706784	YES
2	AKR1C1-AKR1E2	Potential intrachr fusion (homologs)	Exon-Exon	chr10:4951798 - chr10:4872867	YES
2	AKR1C1-AKR1E2	Potential intrachr fusion (homologs)	Exon-Exon	chr10:4950612 - chr10:4872867	YES
1	YAP1-FBXO7	Potential interchr fusion	Intron-Exon	chr11:102100489 - chr22:32874968	NO
1	TSPAN5-UBE2D3	Potential intrachr fusion	Exon-Exon	chr4:99579297 - chr4:103731012	YES
1	SNORA73B,RCC1,SNHG3-HFM1	Potential intrachr fusion	Intron-Exon	chr1:28835085 - chr1:91852820	YES
1	RPA3#AS1-GLCCI1	Potential intrachr fusion	Exon-Exon	chr7:7841374 - chr7:8062113	YES
1	RP11#96O20.4,SQRDL-B2M	Potential intrachr fusion	Exon-Exon	chr15:45927306 - chr15:45007621	YES
1	RP11#563J2.2-PRKCQ	Potential intrachr fusion	No	chr10:6370089 - chr10:6488746	YES
1	RP11#381K20.2-KLHL3	Potential intrachr fusion	Exon-Exon	chr5:137194117 - chr5:137056273	YES
1	RP11#372E1.1,PCOLCE2-RPL8	Potential interchr fusion	No	chr3:142546197 - chr8:146016792	YES
1	RP11#1217F2.1-GPCPD1	Potential interchr fusion	No	chr7:57216680 - chr20:5542215	YES
1	RCC1,SNHG3-HFM1	Potential intrachr fusion	No	chr1:28833945 - chr1:91852854	YES
1	RB1-ITM2B	Potential intrachr fusion	Exon-Exon	chr13:48881542 - chr13:48827944	YES
1	PSPC1-ITM2B	Potential intrachr fusion	Exon-Exon	chr13:20304379 - chr13:48827944	YES
1	PRKCQ-PFKFB3	Potential intrachr fusion	Exon-Intron	chr10:6475464 - chr10:6268328	YES
1	PDXDC1-PDXDC2P	Potential intrachr fusion (homologs)	Exon-Exon	chr16:15122823 - chr16:70030371	YES
1	PADI2-HFM1	Potential intrachr fusion	No	chr1:17396668 - chr1:91852783	YES
1	LINC00612-PZP	Potential intrachr fusion	No	chr12:9210762 - chr12:9344807	YES
1	JAZF1#AS1,JAZF1-UBB	Potential interchr fusion (homologs)	Exon-Exon	chr7:28220082 - chr17:16285216	YES
1	JAZF1#AS1,JAZF1-UBB	Potential interchr fusion	Exon-Exon	chr7:28220082 - chr17:16285216	YES
1	IGLJ1,IGLL5-nil.chr22.22786803	Potential intrachr fusion (homologs)	Exon-Intron	chr22:23235961 - chr22:22786803	YES
1	IGLJ1,IGLL5-nil.chr22.22735716	Potential intrachr fusion (homologs)	Exon-Intron	chr22:23235961 - chr22:22735716	YES
1	HS3ST3A1-HS3ST3B1	Potential intrachr fusion (homologs)	Intron-Exon	chr17:13502033 - chr17:14248345	YES
1	HFM1-RAC2	Potential interchr fusion	No	chr1:91852866 - chr22:37628861	YES
1	HFM1-PTPRC	Potential intrachr fusion	No	chr1:91852866 - chr1:198717309	YES
1	HFM1-MAP4	Potential interchr fusion	No	chr1:91852888 - chr3:47958623	NO
1	HFM1-MALAT1	Potential interchr fusion	No	chr1:91852896 - chr11:65272591	YES
1	HFM1-MALAT1	Potential interchr fusion	No	chr1:91852834 - chr11:65270928	YES
1	HFM1-MALAT1	Potential interchr fusion	No	chr1:91852797 - chr11:65267510	YES
1	HFM1-MALAT1	Potential interchr fusion	No	chr1:91852787 - chr11:65267855	YES
1	HFM1-LYZ	Potential interchr fusion	No	chr1:91852898 - chr12:69743960	YES
1	HFM1-BNIP3L	Potential interchr fusion	No	chr1:91852823 - chr8:26265762	YES
1	HFM1-ACTB	Potential interchr fusion	No	chr1:91852826 - chr7:5568046	YES
1	HFM1-ACTB	Potential interchr fusion	No	chr1:91852797 - chr7:5568280	YES
1	HFM1-ACTB	Potential interchr fusion	No	chr1:91852795 - chr7:5567970	YES
1	HFM1-ACSL1	Potential interchr fusion	Intron-Exon	chr1:91852869 - chr4:185678859	NO
1	GBP2-GBP5,RP4#620F22.2	Potential intrachr fusion (homologs)	Exon-Exon	chr1:89585862 - chr1:89732836	YES
1	GAPDHP65-GAPDH	Potential interchr fusion (homologs)	Intron-Exon	chrX:46299617 - chr12:6646739	YES
1	FTL-FTLP2	Potential interchr fusion (homologs)	No	chr19:49469089 - chrX:30648528	YES
1	FOXP1-EIF4E3	Potential intrachr fusion	Intron-Exon	chr3:71542706 - chr3:71733723	YES
1	ELMO1-AOAH	Potential intrachr fusion	Exon-Exon	chr7:36901264 - chr7:36726399	YES
1	ELMO1-AOAH	Potential intrachr fusion	Exon-Exon	chr7:36901264 - chr7:36713614	YES
1	DNTTIP1-RPS26	Potential interchr fusion	Intron-Exon	chr20:44428462 - chr12:56435927	YES
1	CTSC-RAB38	Potential intrachr fusion	Exon-Exon	chr11:88029301 - chr11:87883123	YES
1	C9orf72-MOB3B	Potential intrachr fusion	Exon-Exon	chr9:27548555 - chr9:27359234	YES
1	C15orf57-CBX3	Potential interchr fusion	Exon-Exon	chr15:40854971 - chr7:26241389	YES
1	C10ORF68-CCDC7	Potential readthrough	Exon-Exon	chr10:32873229 - chr10:32832228	YES
1	BTN3A1-BTN3A3	Potential intrachr fusion	Intron-Exon	chr6:26405749 - chr6:26443846	YES
1	AOAH-ELMO1	Potential intrachr fusion	Exon-Exon	chr7:36726399 - chr7:36901264	YES
1	AKR1C1-AKR1E2	Potential intrachr fusion (homologs)	Exon-Exon	chr10:4950610 - chr10:4872865	YES
1	SLC35F2-ATM	Potential intrachr fusion	Exon-Exon	chr11:107673727 - chr11:108137898	NO
1	ATM-SLC35F2	Potential intrachr fusion	Exon-Exon	chr11:108129802 - chr11:107663526	NO
