# Supplementary material for: A tailored approach to fusion transcript identification increases diagnosis of rare inherited disease
Source: PLoS One. 2019 Oct 2;14(10):e0223337. doi: 10.1371/journal.pone.0223337 (PMC6774566; doi:10.1371/journal.pone.0223337)
Supplement: S3 File — (TAR) [file pone.0223337.s018.tar]

Archive with 18 entries (9 files):
- Patient_1
- Patient_1/fusions.out.zip
- Patient_2
- Patient_2/fusions.out.zip
- Patient_3
- Patient_3/fusions.out.zip
- Patient_4
- Patient_4/fusions.out.zip
- Patient_5
- Patient_5/fusions.out.zip
- Patient_7
- Patient_7/fusions.out.zip
- Patient_8
- Patient_8/fusions.out.zip
- Patient_9
- Patient_9/fusions.out.zip
- Patient_10
- Patient_10/fusions.out.zip
