# Supplementary material for: A tailored approach to fusion transcript identification increases diagnosis of rare inherited disease
Source: PLoS One. 2019 Oct 2;14(10):e0223337. doi: 10.1371/journal.pone.0223337 (PMC6774566; doi:10.1371/journal.pone.0223337)
Supplement: S4 File — (TAR) [file pone.0223337.s019.tar]

Archive with 2 entries (1 files):
- Patient_6
- Patient_6/fusions.out.zip
