# Supplementary material for: A tailored approach to fusion transcript identification increases diagnosis of rare inherited disease
Source: PLoS One. 2019 Oct 2;14(10):e0223337. doi: 10.1371/journal.pone.0223337 (PMC6774566; doi:10.1371/journal.pone.0223337)
Supplement: S5 File — (TAR) [file pone.0223337.s020.tar]

Archive with 18 entries (9 files):
- Patient_11
- Patient_11/fusions.out.zip
- Patient_12
- Patient_12/fusions.out.zip
- Patient_13
- Patient_13/fusions.out.zip
- Patient_14
- Patient_14/fusions.out.zip
- Patient_15
- Patient_15/fusions.out.zip
- Patient_16
- Patient_16/fusions.out.zip
- Patient_17
- Patient_17/fusions.out.zip
- Patient_18
- Patient_18/fusions.out.zip
- Patient_19
- Patient_19/fusions.out.zip
