# Supplementary material for: A tailored approach to fusion transcript identification increases diagnosis of rare inherited disease
Source: PLoS One. 2019 Oct 2;14(10):e0223337. doi: 10.1371/journal.pone.0223337 (PMC6774566; doi:10.1371/journal.pone.0223337)
Supplement: S6 File — (TAR) [file pone.0223337.s021.tar]

Archive with 20 entries (10 files):
- Patient_20
- Patient_20/fusions.out.zip
- Patient_21
- Patient_21/fusions.out.zip
- Patient_22
- Patient_22/fusions.out.zip
- Patient_23
- Patient_23/fusions.out.zip
- Patient_24
- Patient_24/fusions.out.zip
- Patient_25
- Patient_25/fusions.out.zip
- Patient_26
- Patient_26/fusions.out.zip
- Patient_27
- Patient_27/fusions.out.zip
- Patient_28
- Patient_28/fusions.out.zip
- Patient_29
- Patient_29/fusions.out.zip
