# Supplementary material for: A tailored approach to fusion transcript identification increases diagnosis of rare inherited disease
Source: PLoS One. 2019 Oct 2;14(10):e0223337. doi: 10.1371/journal.pone.0223337 (PMC6774566; doi:10.1371/journal.pone.0223337)
Supplement: S7 File — (TAR) [file pone.0223337.s022.tar]

Archive with 20 entries (10 files):
- Patient_30
- Patient_30/fusions.out.zip
- Patient_31
- Patient_31/fusions.out.zip
- Patient_32
- Patient_32/fusions.out.zip
- Patient_33
- Patient_33/fusions.out.zip
- Patient_34
- Patient_34/fusions.out.zip
- Patient_35
- Patient_35/fusions.out.zip
- Patient_36
- Patient_36/fusions.out.zip
- Patient_37
- Patient_37/fusions.out.zip
- Patient_38
- Patient_38/fusions.out.zip
- Patient_39
- Patient_39/fusions.out.zip
