# Supplementary material for: A tailored approach to fusion transcript identification increases diagnosis of rare inherited disease
Source: PLoS One. 2019 Oct 2;14(10):e0223337. doi: 10.1371/journal.pone.0223337 (PMC6774566; doi:10.1371/journal.pone.0223337)
Supplement: S8 File — (TAR) [file pone.0223337.s023.tar]

Archive with 16 entries (8 files):
- Patient_40
- Patient_40/fusions.out.zip
- Patient_41
- Patient_41/fusions.out.zip
- Patient_42
- Patient_42/fusions.out.zip
- Patient_43
- Patient_43/fusions.out.zip
- Patient_44
- Patient_44/fusions.out.zip
- Patient_45
- Patient_45/fusions.out.zip
- Patient_46
- Patient_46/fusions.out.zip
- Patient_47
- Patient_47/fusions.out.zip
